# Supplementary material for: PPARβ/δ Ligands Regulate Oxidative Status and Inflammatory Response in Inflamed Corpus Luteum—An In Vitro Study
Source: Int J Mol Sci. 2023 Mar 5;24(5):4993. doi: 10.3390/ijms24054993 (PMC10003567; doi:10.3390/ijms24054993)
Supplement: Supplementary file 1 [file ijms-24-04993-s001.zip]

Archive with 2 entries (2 files):
- Supplemental figures.pdf
- Supplemental Tables.xlsx
